# Supplementary material for: Molecular fingerprinting of biological nanoparticles with a label-free optofluidic platform
Source: Nat Commun. 2024 May 15;15:4109. doi: 10.1038/s41467-024-48132-4 (PMC11096335; doi:10.1038/s41467-024-48132-4)
Supplement: Supplementary file 7 — Source data [file 41467_2024_48132_MOESM7_ESM.zip]

Archive with 14 entries (14 files):
- FigureData/Figure2E.h5
- FigureData/Figure3B.h5
- FigureData/Figure4B.h5
- FigureData/Figure4C.h5
- FigureData/Figure4D.h5
- FigureData/Figure5A.h5
- FigureData/Figure5B.h5
- FigureData/Figure5C.h5
- FigureData/Figure5D.h5
- FigureData/Figure6B.h5
- FigureData/Figure6C.h5
- FigureData/Figure6D.h5
- FigureData/Figure6E.h5
- FigureData/FigureS7.zip
